# Supplementary material for: Iron Acquisition Proteins of Pseudomonas aeruginosa as Potential Vaccine Targets: In Silico Analysis and In Vivo Evaluation of Protective Efficacy of the Hemophore HasAp
Source: Vaccines (Basel). 2022 Dec 23;11(1):28. doi: 10.3390/vaccines11010028 (PMC9864456; doi:10.3390/vaccines11010028)
Supplement: Supplementary file 1 [file vaccines-11-00028-s001.zip]

Archive with 5 entries (5 files):
- Suppl file S1- Expression level studies.pdf
- Suppl file S2- Antigenicity and solubility data.pdf
- Suppl File S3- Conservation analysis of antigens in PA strains.pdf
- Suppl. File S4- Venn diagram data.pdf
- Suppl. File S5- Uncropped SDS-PAGE and western blots.pdf
